# Supplementary material for: An Andrographolide from Helichrysum caespitium (DC.) Sond. Ex Harv., (Asteraceae) and Its Antimicrobial, Antiquorum Sensing, and Antibiofilm Potentials
Source: Biology (Basel). 2021 Nov 24;10(12):1224. doi: 10.3390/biology10121224 (PMC8698270; doi:10.3390/biology10121224)
Supplement: Supplementary file 1 [file biology-10-01224-s001.zip]

Archive with 7 entries (7 files):
- Figure S1 CF6 1H NMR.pdf
- Figure S2 CF6 13C NMR.pdf
- Figure S3 CF6-COSY.pdf
- Figure S4 CF6 ATP.pdf
- Figure S5 CF6 HSQC.pdf
- Figure S6 CF6 gHMBC.pdf
- Figure S7 CF6 MASS DATA.pdf
